# Supplementary material for: New records of megophryids (Amphibia: Anura: Megophryidae) from Son La Province, Vietnam
Source: Biodivers Data J. 2019 Nov 7;7:e39140. doi: 10.3897/BDJ.7.e39140 (PMC6856199; doi:10.3897/BDJ.7.e39140)
Supplement: XML Treatment for Megophrys microstoma [file BDJ.7.e39140-treatment5.xml]

<!DOCTYPE tp:taxon-treatment
  PUBLIC "-//TaxonX//DTD Taxonomic Treatment Publishing DTD v0 20100105//EN" "tax-treatment-NSO.dtd">
<tp:taxon-treatment xmlns:tp="http://www.plazi.org/taxpub"><tp:treatment-meta><mixed-citation publication-type="journal"><person-group><name><surname>Pham</surname><given-names>Anh Van</given-names></name><name><surname>Pham</surname><given-names>Cuong The</given-names></name><name><surname>Doan</surname><given-names>Lan Duc</given-names></name><name><surname>Ziegler</surname><given-names>Thomas</given-names></name><name><surname>Nguyen</surname><given-names>Truong Quang</given-names></name></person-group><article-title>New records of megophryids (<tp:taxon-name><tp:taxon-name-part taxon-name-part-type="class">Amphibia</tp:taxon-name-part></tp:taxon-name>: <tp:taxon-name><tp:taxon-name-part taxon-name-part-type="order">Anura</tp:taxon-name-part></tp:taxon-name>: <tp:taxon-name><tp:taxon-name-part taxon-name-part-type="family">Megophryidae</tp:taxon-name-part></tp:taxon-name>) from Son La Province, Vietnam</article-title><source>Biodivers Data J</source><day>07</day><month>11</month><year>2019</year><volume>7</volume><pub-id pub-id-type="doi">10.3897/BDJ.7.e39140</pub-id></mixed-citation></tp:treatment-meta><tp:nomenclature><tp:taxon-name><object-id xmlns:xlink="http://www.w3.org/1999/xlink" content-type="arpha" xlink:type="simple">A29047B5-4347-5AFE-A636-CF6D7E0EF651</object-id><tp:taxon-name-part taxon-name-part-type="genus">Megophrys</tp:taxon-name-part> <tp:taxon-name-part taxon-name-part-type="species">microstoma</tp:taxon-name-part></tp:taxon-name><tp:taxon-authority>(Boulenger, 1903)</tp:taxon-authority></tp:nomenclature><tp:treatment-sec sec-type="materials"><title>Materials</title><list list-type="alpha-lower" list-content="occurrences"><list-item><p><bold>Type status:</bold> <named-content xmlns:xlink="http://www.w3.org/1999/xlink" content-type="dwc:typeStatus" xlink:type="simple">Other material</named-content>. <bold>Occurrence:</bold> catalogNumber: <named-content xmlns:xlink="http://www.w3.org/1999/xlink" content-type="dwc:catalogNumber" xlink:type="simple">TBU SL.2016.419</named-content>; individualCount: <named-content xmlns:xlink="http://www.w3.org/1999/xlink" content-type="dwc:individualCount" xlink:type="simple">1</named-content>; sex: <named-content xmlns:xlink="http://www.w3.org/1999/xlink" content-type="dwc:sex" xlink:type="simple">male</named-content>; lifeStage: <named-content xmlns:xlink="http://www.w3.org/1999/xlink" content-type="dwc:lifeStage" xlink:type="simple">adult</named-content>; <bold>Taxon:</bold> scientificNameID: <named-content xmlns:xlink="http://www.w3.org/1999/xlink" content-type="dwc:scientificNameID" xlink:type="simple"><tp:taxon-name><tp:taxon-name-part taxon-name-part-type="genus" reg="Megophrys">Megophrys</tp:taxon-name-part> <tp:taxon-name-part taxon-name-part-type="species" reg="microstoma">microstoma</tp:taxon-name-part></tp:taxon-name></named-content>; scientificName: <named-content xmlns:xlink="http://www.w3.org/1999/xlink" content-type="dwc:scientificName" xlink:type="simple"><tp:taxon-name><tp:taxon-name-part taxon-name-part-type="genus" reg="Megophrys">Megophrys</tp:taxon-name-part> <tp:taxon-name-part taxon-name-part-type="species" reg="microstoma">microstoma</tp:taxon-name-part></tp:taxon-name></named-content>; class: <named-content xmlns:xlink="http://www.w3.org/1999/xlink" content-type="dwc:class" xlink:type="simple"><tp:taxon-name><tp:taxon-name-part taxon-name-part-type="class">Amphibia</tp:taxon-name-part></tp:taxon-name></named-content>; order: <named-content xmlns:xlink="http://www.w3.org/1999/xlink" content-type="dwc:order" xlink:type="simple"><tp:taxon-name><tp:taxon-name-part taxon-name-part-type="order">Anura</tp:taxon-name-part></tp:taxon-name></named-content>; family: <named-content xmlns:xlink="http://www.w3.org/1999/xlink" content-type="dwc:family" xlink:type="simple"><tp:taxon-name><tp:taxon-name-part taxon-name-part-type="family">Megophryidae</tp:taxon-name-part></tp:taxon-name></named-content>; genus: <named-content xmlns:xlink="http://www.w3.org/1999/xlink" content-type="dwc:genus" xlink:type="simple"><tp:taxon-name><tp:taxon-name-part taxon-name-part-type="genus">Megophrys</tp:taxon-name-part></tp:taxon-name></named-content>; specificEpithet: <named-content xmlns:xlink="http://www.w3.org/1999/xlink" content-type="dwc:specificEpithet" xlink:type="simple"><tp:taxon-name><tp:taxon-name-part taxon-name-part-type="genus" reg="Megophrys"/><tp:taxon-name-part taxon-name-part-type="species" reg="microstoma">microstoma</tp:taxon-name-part></tp:taxon-name></named-content>; scientificNameAuthorship: <named-content xmlns:xlink="http://www.w3.org/1999/xlink" content-type="dwc:scientificNameAuthorship" xlink:type="simple">(Boulenger, 1903)</named-content>; <bold>Location:</bold> country: <named-content xmlns:xlink="http://www.w3.org/1999/xlink" content-type="dwc:country" xlink:type="simple">Vietnam</named-content>; countryCode: <named-content xmlns:xlink="http://www.w3.org/1999/xlink" content-type="dwc:countryCode" xlink:type="simple">VN</named-content>; stateProvince: <named-content xmlns:xlink="http://www.w3.org/1999/xlink" content-type="dwc:stateProvince" xlink:type="simple">Son La</named-content>; county: <named-content xmlns:xlink="http://www.w3.org/1999/xlink" content-type="dwc:county" xlink:type="simple">Phu Yen</named-content>; municipality: <named-content xmlns:xlink="http://www.w3.org/1999/xlink" content-type="dwc:municipality" xlink:type="simple">Muong Bang</named-content>; locality: <named-content xmlns:xlink="http://www.w3.org/1999/xlink" content-type="dwc:locality" xlink:type="simple">near Cai Village</named-content>; verbatimElevation: <named-content xmlns:xlink="http://www.w3.org/1999/xlink" content-type="dwc:verbatimElevation" xlink:type="simple">680 m</named-content>; verbatimLatitude: <named-content xmlns:xlink="http://www.w3.org/1999/xlink" content-type="dwc:verbatimLatitude" xlink:type="simple">21°07.18'N</named-content>; verbatimLongitude: <named-content xmlns:xlink="http://www.w3.org/1999/xlink" content-type="dwc:verbatimLongitude" xlink:type="simple">103°34.06'E</named-content>; verbatimCoordinateSystem: <named-content xmlns:xlink="http://www.w3.org/1999/xlink" content-type="dwc:verbatimCoordinateSystem" xlink:type="simple">WGS84</named-content>; <bold>Event:</bold> eventDate: <named-content xmlns:xlink="http://www.w3.org/1999/xlink" content-type="dwc:eventDate" xlink:type="simple">October 26, 2017</named-content>; eventRemarks: <named-content xmlns:xlink="http://www.w3.org/1999/xlink" content-type="dwc:eventRemarks" xlink:type="simple">collected by A. V. Pham, T. Q. L. Hoang, S. V. Cao, H. V. Cam, and C. V. Cao</named-content>; <bold>Record Level:</bold> language: <named-content xmlns:xlink="http://www.w3.org/1999/xlink" content-type="dwc:language" xlink:type="simple">en</named-content>; collectionCode: <named-content xmlns:xlink="http://www.w3.org/1999/xlink" content-type="dwc:collectionCode" xlink:type="simple">Amphibians</named-content>; basisOfRecord: <named-content xmlns:xlink="http://www.w3.org/1999/xlink" content-type="dwc:basisOfRecord" xlink:type="simple">Preserved Specimen</named-content></p></list-item><list-item><p><bold>Type status:</bold> <named-content xmlns:xlink="http://www.w3.org/1999/xlink" content-type="dwc:typeStatus" xlink:type="simple">Other material</named-content>. <bold>Occurrence:</bold> catalogNumber: <named-content xmlns:xlink="http://www.w3.org/1999/xlink" content-type="dwc:catalogNumber" xlink:type="simple">TBU SL.2016.483</named-content>; individualCount: <named-content xmlns:xlink="http://www.w3.org/1999/xlink" content-type="dwc:individualCount" xlink:type="simple">1</named-content>; sex: <named-content xmlns:xlink="http://www.w3.org/1999/xlink" content-type="dwc:sex" xlink:type="simple">male</named-content>; lifeStage: <named-content xmlns:xlink="http://www.w3.org/1999/xlink" content-type="dwc:lifeStage" xlink:type="simple">adult</named-content>; <bold>Taxon:</bold> scientificNameID: <named-content xmlns:xlink="http://www.w3.org/1999/xlink" content-type="dwc:scientificNameID" xlink:type="simple"><tp:taxon-name><tp:taxon-name-part taxon-name-part-type="genus" reg="Megophrys">Megophrys</tp:taxon-name-part> <tp:taxon-name-part taxon-name-part-type="species" reg="microstoma">microstoma</tp:taxon-name-part></tp:taxon-name></named-content>; scientificName: <named-content xmlns:xlink="http://www.w3.org/1999/xlink" content-type="dwc:scientificName" xlink:type="simple"><tp:taxon-name><tp:taxon-name-part taxon-name-part-type="genus" reg="Megophrys">Megophrys</tp:taxon-name-part> <tp:taxon-name-part taxon-name-part-type="species" reg="microstoma">microstoma</tp:taxon-name-part></tp:taxon-name></named-content>; class: <named-content xmlns:xlink="http://www.w3.org/1999/xlink" content-type="dwc:class" xlink:type="simple"><tp:taxon-name><tp:taxon-name-part taxon-name-part-type="class">Amphibia</tp:taxon-name-part></tp:taxon-name></named-content>; order: <named-content xmlns:xlink="http://www.w3.org/1999/xlink" content-type="dwc:order" xlink:type="simple"><tp:taxon-name><tp:taxon-name-part taxon-name-part-type="order">Anura</tp:taxon-name-part></tp:taxon-name></named-content>; family: <named-content xmlns:xlink="http://www.w3.org/1999/xlink" content-type="dwc:family" xlink:type="simple"><tp:taxon-name><tp:taxon-name-part taxon-name-part-type="family">Megophryidae</tp:taxon-name-part></tp:taxon-name></named-content>; genus: <named-content xmlns:xlink="http://www.w3.org/1999/xlink" content-type="dwc:genus" xlink:type="simple"><tp:taxon-name><tp:taxon-name-part taxon-name-part-type="genus">Megophrys</tp:taxon-name-part></tp:taxon-name></named-content>; specificEpithet: <named-content xmlns:xlink="http://www.w3.org/1999/xlink" content-type="dwc:specificEpithet" xlink:type="simple"><tp:taxon-name><tp:taxon-name-part taxon-name-part-type="genus" reg="Megophrys"/><tp:taxon-name-part taxon-name-part-type="species" reg="microstoma">microstoma</tp:taxon-name-part></tp:taxon-name></named-content>; scientificNameAuthorship: <named-content xmlns:xlink="http://www.w3.org/1999/xlink" content-type="dwc:scientificNameAuthorship" xlink:type="simple">(Boulenger, 1903)</named-content>; <bold>Location:</bold> country: <named-content xmlns:xlink="http://www.w3.org/1999/xlink" content-type="dwc:country" xlink:type="simple">Vietnam</named-content>; countryCode: <named-content xmlns:xlink="http://www.w3.org/1999/xlink" content-type="dwc:countryCode" xlink:type="simple">VN</named-content>; stateProvince: <named-content xmlns:xlink="http://www.w3.org/1999/xlink" content-type="dwc:stateProvince" xlink:type="simple">Son La</named-content>; county: <named-content xmlns:xlink="http://www.w3.org/1999/xlink" content-type="dwc:county" xlink:type="simple">Phu Yen</named-content>; municipality: <named-content xmlns:xlink="http://www.w3.org/1999/xlink" content-type="dwc:municipality" xlink:type="simple">Gia Phu</named-content>; locality: <named-content xmlns:xlink="http://www.w3.org/1999/xlink" content-type="dwc:locality" xlink:type="simple">near Nhot Village</named-content>; verbatimElevation: <named-content xmlns:xlink="http://www.w3.org/1999/xlink" content-type="dwc:verbatimElevation" xlink:type="simple">990 m</named-content>; verbatimLatitude: <named-content xmlns:xlink="http://www.w3.org/1999/xlink" content-type="dwc:verbatimLatitude" xlink:type="simple">21°12.38'N</named-content>; verbatimLongitude: <named-content xmlns:xlink="http://www.w3.org/1999/xlink" content-type="dwc:verbatimLongitude" xlink:type="simple">103°34.06'E</named-content>; verbatimCoordinateSystem: <named-content xmlns:xlink="http://www.w3.org/1999/xlink" content-type="dwc:verbatimCoordinateSystem" xlink:type="simple">WGS84</named-content>; <bold>Event:</bold> eventDate: <named-content xmlns:xlink="http://www.w3.org/1999/xlink" content-type="dwc:eventDate" xlink:type="simple">October 29, 2017</named-content>; eventRemarks: <named-content xmlns:xlink="http://www.w3.org/1999/xlink" content-type="dwc:eventRemarks" xlink:type="simple">collected by A. V. Pham and H. V. Cam</named-content>; <bold>Record Level:</bold> language: <named-content xmlns:xlink="http://www.w3.org/1999/xlink" content-type="dwc:language" xlink:type="simple">en</named-content>; collectionCode: <named-content xmlns:xlink="http://www.w3.org/1999/xlink" content-type="dwc:collectionCode" xlink:type="simple">Amphibians</named-content>; basisOfRecord: <named-content xmlns:xlink="http://www.w3.org/1999/xlink" content-type="dwc:basisOfRecord" xlink:type="simple">Preserved Specimen</named-content></p></list-item></list></tp:treatment-sec><tp:treatment-sec sec-type="Description"><title>Description</title><p>Morphological characters of specimens (n = 2 males) from Son La Province agreed with the descriptions of <xref ref-type="bibr" rid="B5306080">Ohler (2003)</xref> and <xref ref-type="bibr" rid="B5305960">Hecht et al. (2013)</xref>: SVL 37.2–39.0 mm; head small, wider than long (HL 10.4–10.6 mm, HW 10.8–11.0 mm, HL/SVL 27–28%, HW/SVL 28–29%); snout truncate, protruding, projecting beyond upper jaw (SL 3.9–4.1 mm), shorter than horizontal diameter of eye (EL 4.3–4.6 mm); loreal region vertical, concave; nostril lateral, closer to tip of snout than to eye (NS 1.4 mm, EN 2.0–2.3 mm); interorbital space flat, narrower than upper eyelid and internarial distance (IOD 2.4–2.6 mm, UEW 3.5–3.9 mm, IN 2.9–3.2 mm); tympanum round, distinct (TD 2.9–3.0); vomerine teeth absent; tongue round; vocal sacs present in males.</p><p>Forelimb slender (FLL 23.5–24.5 mm); relative finger lengths I &lt; II = IV &lt; III, tips of fingers round, not enlarged; fingers free of webbing; subarticular tubercles absent; palmar tubercles indistinct.</p><p>Hindlimbs slender (HLL 52.9–57.1 mm); tibia longer than thigh (TL 16.9–18.0 mm, FL 16.6–17.1 mm); relative toe lengths I &lt; II &lt; V &lt; III &lt; IV; tips of toes round, slightly swollen; webbing rudimentary; subarticular tubercles indistinct; metatarsal tubercle indistinct; tibio-tarsal articulation reaching to eye.</p><p>Skin. Dorsal surface shagreened, with symmetric glandular ridges; flanks shagreened covered with granules; ventral surface smooth.</p><p>Colouration in life. Dorsum greyish or light brown, upper surface of limbs with transverse dark brown bars; flanks with some small black spots; ventral surface cream with dark brown marbling (Fig. <xref ref-type="fig" rid="F5306242">6</xref>).</p></tp:treatment-sec><tp:treatment-sec sec-type="Distribution"><title>Distribution</title><p>In Vietnam, this species has been recorded from Lao Cai and Ha Giang in the North southwards to Dak Lak and Lam Dong provinces (<xref ref-type="bibr" rid="B5306039">Nguyen et al. 2009</xref>, <xref ref-type="bibr" rid="B5305960">Hecht et al. 2013</xref>). Our new record in Son La Province filled the distribution gap of the species in northwestern Vietnam. Elsewhere, the species is known from China, Laos, Thailand and Cambodia (<xref ref-type="bibr" rid="B5305932">Frost 2019</xref>).</p></tp:treatment-sec><tp:treatment-sec sec-type="Ecology"><title>Ecology</title><p>The specimens were found between 19:30 and 22:00 h on branches or stones near rocky streams. The surrounding habitat was secondary forest composed of medium hardwoods and shrubs.</p></tp:treatment-sec><tp:treatment-sec><!--Section generated to contain objects referenced in tp:taxon-treatment.--><fig id="F5306242" position="float" orientation="portrait"><object-id xmlns:xlink="http://www.w3.org/1999/xlink" content-type="arpha" xlink:type="simple">B07D52E2-2BA8-5411-AC4A-9346DC306352</object-id><object-id xmlns:xlink="http://www.w3.org/1999/xlink" content-type="doi" xlink:type="simple">10.3897/BDJ.7.e39140.figure6</object-id><label>Figure 6.</label><caption><p><italic><tp:taxon-name><tp:taxon-name-part taxon-name-part-type="genus" reg="Megophrys">Megophrys</tp:taxon-name-part> <tp:taxon-name-part taxon-name-part-type="species" reg="microstoma">microstoma</tp:taxon-name-part></tp:taxon-name></italic> (TBU SL.2016.419, adult male) from Son La Province, Vietnam. Photo by A.V. Pham</p></caption><graphic xmlns:xlink="http://www.w3.org/1999/xlink" xlink:href="bdj-07-e39140-g006.jpg" position="float" id="oo_324974.jpg" orientation="portrait" xlink:type="simple"><uri content-type="original_file" xlink:type="simple">https://binary.pensoft.net/fig/324974</uri></graphic></fig></tp:treatment-sec><ref-list><ref id="B5306080"><element-citation xmlns:xlink="http://www.w3.org/1999/xlink" publication-type="article" xlink:type="simple"><person-group person-group-type="author"><name name-style="western"><surname>Ohler</surname><given-names>A</given-names></name></person-group><year>2003</year><article-title>Revision of the genus <italic><tp:taxon-name><tp:taxon-name-part taxon-name-part-type="genus" reg="Ophryophryne">Ophryophryne</tp:taxon-name-part></tp:taxon-name></italic> Boulenger, 1903 (<tp:taxon-name><tp:taxon-name-part taxon-name-part-type="family">Megophryidae</tp:taxon-name-part></tp:taxon-name>) with description of two new species</article-title><source>Alytes</source><volume>21</volume><issue>1-2</issue><fpage>23</fpage><lpage>42</lpage></element-citation></ref><ref id="B5305960"><element-citation xmlns:xlink="http://www.w3.org/1999/xlink" publication-type="article" xlink:type="simple"><person-group person-group-type="author"><name name-style="western"><surname>Hecht</surname><given-names>V L</given-names></name><name name-style="western"><surname>Pham</surname><given-names>C T</given-names></name><name name-style="western"><surname>Nguyen</surname><given-names>T T</given-names></name><name name-style="western"><surname>Nguyen</surname><given-names>T Q</given-names></name><name name-style="western"><surname>Bonkowski</surname><given-names>M</given-names></name><name name-style="western"><surname>Ziegler</surname><given-names>T</given-names></name></person-group><year>2013</year><article-title>First report on the herpetofauna of Tay Yen Tu Nature Reserve, northeastern Vietnam</article-title><source>Biodiversity Journal</source><volume>4</volume><issue>4</issue><fpage>507</fpage><lpage>552</lpage></element-citation></ref><ref id="B5306039"><element-citation xmlns:xlink="http://www.w3.org/1999/xlink" publication-type="book" xlink:type="simple"><person-group person-group-type="author"><name name-style="western"><surname>Nguyen</surname><given-names>S V</given-names></name><name name-style="western"><surname>Ho</surname><given-names>C T</given-names></name><name name-style="western"><surname>Nguyen</surname><given-names>T Q</given-names></name></person-group><year>2009</year><source>Herpetofauna of Vietnam</source><publisher-name>Edition Chimaira</publisher-name><publisher-loc>Frankfurt am Main</publisher-loc><size units="page">768</size><isbn>978-3899734621</isbn></element-citation></ref><ref id="B5305932"><element-citation xmlns:xlink="http://www.w3.org/1999/xlink" publication-type="website" xlink:type="simple"><person-group person-group-type="author"><name name-style="western"><surname>Frost</surname><given-names>D R</given-names></name></person-group><article-title>Amphibian species of the world</article-title><uri xlink:type="simple">http://research.amnh.org/herpetology/amphibia/index.php</uri><date-in-citation content-type="access-date">2019-07-30T00:00:00+03:00</date-in-citation></element-citation></ref></ref-list></tp:taxon-treatment>
